# Supplementary material for: Endocranial anatomy and phylogenetic position of the crocodylian Eosuchus lerichei from the late Paleocene of northwestern Europe and potential adaptations for transoceanic dispersal in gavialoids
Source: Anat Rec (Hoboken). 2024 Sep 3;308(2):636–70. doi: 10.1002/ar.25569 (PMC11725715; doi:10.1002/ar.25569)
Supplement: Supplementary file 2 — DATA S2: Supporting Information. [file AR-308-636-s001.tnt]

nstates cont; 
nstates 32 ; 
xread 'Data saved from TNT' 
331 151 
&[cont] 
Acresuchus_pachytemporalis  0.535 2.529 1.134 0.264 0.189 0.337 0.687 0.798 15.000 0.518 0.488 0.147   ?     ?     ?   1.389 11.000 1.373 38.000 1.088   ?     ?     ?     ?     ?     ?   
Acynodon_iberoccitanus    ?     ?     ?     ?     ?     ?     ?     ?     ?     ?     ?     ?     ?     ?     ?     ?   13.000   ?     ?     ?     ?     ?     ?     ?     ?     ?   
Agaresuchus_fontisensis  0.534 1.366 1.375 0.420 0.287 0.308 0.576 0.595   ?   0.591 0.921 0.191 0.430 1.379 3.259   ?   15.000   ?     ?     ?     ?     ?     ?     ?     ?     ?   
Aktiogavialis_caribesi    ?   0.787   ?     ?     ?   0.283   ?   0.657 12.000 0.640 0.794   ?   0.386 1.130   ?   1.767 19.000   ?     ?     ?     ?     ?     ?     ?     ?     ?   
Alligator_mcgrewi  0.444-0.478 1.495-1.518 1.291-1.429 0.242   ?   0.220-0.230 0.399-0.489 0.679-0.788 8.000 0.425-0.496 0.738-0.829 0.203-0.217 0.530 1.667 2.147   ?   13.000 1.912-3.169 20.000 1.163 54.000   ?     ?     ?     ?     ?   
Alligator_mefferdi  0.524 1.803 1.324 0.328   ?   0.355 0.491 0.750 4.000 0.368 1.074   ?     ?   1.438 2.622 1.750 14.000 1.914 38.000 1.158   ?     ?     ?     ?     ?     ?   
Alligator_mississippiensis  0.579-0.586 2.000-2.021 1.421-1.475 0.466 0.288 0.322-0.341 0.479-0.578 0.711-0.835 11.000 0.408-0.453 0.793-0.862 0.154-0.157 0.380 0.947-1.000 3.330 1.607-2.048 15.000 2.200-2.618 11.000 1.174-1.391 24.000 0.832 0.592 0.687-0.783 1.070-1.159 0.492 
Alligator_olseni  0.481 1.865 1.257   ?     ?   0.320   ?   0.763 8.000 0.586 0.931   ?     ?     ?   3.330 1.342 15.000 2.925 19.000 1.193 37.000   ?     ?     ?     ?     ?   
Alligator_prenasalis  0.554-0.555 1.656-1.781 1.230-1.515   ?     ?   0.278-0.308 0.532-0.617 0.669-0.755 7.000 0.516-0.604 0.711-0.737 0.213   ?     ?     ?     ?   14.000 2.017-2.533 22.000 1.229-1.252 24.000 0.914 0.507 0.739 1.220   ?   
Alligator_sinensis  0.575 1.960 1.563 0.383 0.275 0.320 0.429 0.747 10.000 0.464 0.808 0.163 0.471 1.267 2.326 1.950 13.000 2.059 21.000 1.154 17.000 0.869 0.581 0.689-0.744 1.107-1.206 0.517 
Allodaposuchus_precedens  0.563 1.778 1.700 0.254 0.388 0.388   ?   0.794 11.000 0.529 0.913 0.129 0.366   ?   2.900   ?   14.000   ?     ?     ?     ?     ?     ?     ?     ?     ?   
Allognathosuchus_polyodon    ?     ?   1.273   ?     ?     ?     ?     ?     ?     ?     ?     ?     ?     ?     ?     ?     ?     ?     ?   1.605   ?     ?     ?     ?     ?     ?   
Allognathosuchus_wartheni  0.472   ?   1.129   ?     ?     ?   0.718   ?     ?   0.540   ?   0.161   ?     ?     ?   1.625 12.000 1.088 38.000   ?     ?     ?     ?     ?     ?     ?   
Arambourgia_gaudryi  0.376 1.270 1.400   ?     ?   0.216 0.370 0.730 0.000 0.481 0.846   ?     ?   1.333   ?   1.833   ?     ?   31.000   ?     ?     ?     ?     ?     ?     ?   
Argochampsa_krebsi    ?   1.143   ?   1.237 0.409 0.304   ?   0.804 6.000 0.533 0.875   ?     ?   0.933   ?   1.813 26.000   ?     ?     ?     ?     ?     ?     ?     ?     ?   
Asiatosuchus_depressifrons  0.561 1.518 1.227 0.363 0.375 0.301 0.554 0.675 8.000-13.000 0.518 0.862   ?     ?     ?     ?   1.579 14.000 1.700 31.000   ?   17.000   ?     ?   0.779 1.084   ?   
Asiatosuchus_germanicus  0.547 1.727 1.444   ?     ?   0.410 0.436 0.791 16.000 0.327 0.806   ?     ?     ?     ?     ?   14.000 2.167 23.000   ?   23.000 0.775 0.606 0.761 1.391   ?   
Asiatosuchus_nanlingensis    ?     ?     ?     ?     ?     ?     ?     ?     ?     ?     ?     ?     ?     ?     ?     ?     ?     ?     ?   0.911   ?     ?     ?     ?     ?     ?   
Australosuchus_clarkae  0.526-0.552 1.906-2.033 0.988   ?   0.167 0.200-0.258 0.650 0.851-0.875 7.000 0.340-0.482 0.593-0.971 0.196 0.263   ?     ?     ?   14.000-15.000   ?     ?     ?     ?     ?     ?     ?     ?     ?   
Baru_darrowi        ?     ?   1.154   ?   0.517   ?     ?     ?     ?     ?     ?   0.210 0.382   ?     ?     ?   13.000   ?     ?     ?     ?     ?     ?     ?     ?     ?   
Baru_huberi         ?     ?   1.010   ?   0.242   ?     ?     ?     ?     ?     ?   0.202   ?     ?     ?     ?     ?     ?     ?     ?     ?     ?     ?     ?     ?     ?   
Baru_wickeni        ?     ?   0.839   ?   0.409   ?     ?     ?   15.000   ?     ?   0.167 0.437   ?     ?     ?   12.000 1.736-1.790   ?   1.553-1.690   ?     ?     ?     ?     ?     ?   
Bernissartia_fagesii  0.494 1.272   ?     ?     ?   0.173   ?   0.870 7.000 0.375 0.717   ?     ?     ?     ?     ?   16.000   ?     ?     ?   60.000   ?     ?     ?     ?     ?   
Borealosuchus_acutidentatus  0.603 1.237 1.200   ?     ?   0.203   ?   0.619 0.000 0.545 0.949   ?     ?     ?     ?     ?   20.000   ?     ?     ?     ?     ?     ?     ?     ?     ?   
Borealosuchus_formidabilis  0.646 1.171 1.224   ?     ?   0.200   ?   0.514 0.000 0.550 1.020 0.241 0.335 0.702 2.667 1.308 20.000 1.728 36.000   ?   55.000 1.033 0.527   ?   1.080 0.556 
Borealosuchus_sternbergii  0.574-0.600 1.257-1.552 1.152-1.471 0.110 0.276-0.296 0.261-0.308 0.341-0.529 0.637-0.759 0.000-5.000 0.443-0.651 0.700-0.968 0.209-0.432 0.302-0.376 0.750-0.833 2.595 1.641-1.650 19.000 2.789-3.611 21.000-24.000 1.059   ?     ?     ?   0.705   ?     ?   
Borealosuchus_threensis    ?     ?     ?     ?     ?     ?     ?     ?     ?     ?     ?     ?     ?     ?     ?     ?     ?     ?     ?     ?     ?     ?     ?     ?     ?     ?   
Borealosuchus_wilsoni  0.604   ?   0.867 0.321   ?   0.455 0.904 0.548   ?   0.592 1.302   ?     ?     ?     ?     ?   18.000   ?     ?   1.846 60.000   ?     ?   0.710 1.231 0.377 
Bottosaurus_harlani    ?     ?     ?     ?     ?   0.290 1.008 0.533 8.000 0.482 0.896   ?     ?     ?     ?     ?     ?   1.284 27.000   ?     ?     ?     ?     ?     ?     ?   
Boverisuchus_magnifrons    ?     ?     ?     ?     ?     ?     ?     ?     ?     ?     ?     ?     ?     ?     ?     ?   17.000   ?     ?     ?     ?     ?     ?     ?     ?     ?   
Boverisuchus_vorax  0.584 1.453 0.891 0.157   ?   0.471 0.633 0.754 9.000 0.520 0.565 0.259 0.418 1.106   ?     ?   17.000   ?     ?     ?   13.000   ?   0.679 0.870 1.408 0.458 
Brachychampsa_montana  0.583 2.522 0.885-1.000 0.088 0.163 0.402 0.721 0.935 14.000 0.512 0.773 0.331 0.476 1.257 2.956 2.240 14.000 2.024 12.000 1.177 30.000   ?     ?     ?   1.160   ?   
Brochuchus_pigotti  0.658 1.765 0.931 0.397 0.282 0.382 0.492 0.897 6.000 0.377 0.783 0.184 0.351 1.250 2.133 1.348 14.000   ?   21.000   ?     ?     ?     ?     ?     ?     ?   
Caiman_brevirostris    ?     ?     ?     ?   0.308   ?     ?     ?     ?     ?     ?     ?     ?     ?     ?   1.867   ?     ?     ?     ?     ?     ?     ?     ?     ?     ?   
Caiman_crocodilus  0.512-0.623 1.257-1.528 1.000-1.698 0.309-0.457   ?   0.214-0.303 0.554-0.671 0.584-0.760 5.000-15.000 0.273-0.432 0.775-0.862 0.159-0.219 0.339-0.481 1.339-1.693 2.126 1.409-1.433 14.000-17.000 1.773-1.905 21.000-33.000 1.162-1.661 18.000   ?   0.530 0.771-0.803 1.100-1.282 0.636 
Caiman_gasparinae    ?     ?   1.220 0.763 0.470 0.447   ?   0.772 14.000 0.261 0.739   ?     ?     ?     ?     ?     ?     ?     ?     ?     ?     ?     ?     ?     ?     ?   
Caiman_latirostris  0.539 2.195 1.343 0.355-0.653 0.304 0.341 0.685 0.659 8.000-9.000 0.259 0.786 0.178 0.508 2.000 2.581 1.571 13.000 1.513 30.000 1.317   ?   0.814 0.608 0.754-0.757   ?   0.538 
Caiman_lutescens    ?     ?     ?     ?     ?   0.462   ?   0.598 13.000 0.304 0.417   ?     ?     ?     ?     ?     ?     ?     ?     ?     ?     ?     ?     ?     ?     ?   
Caiman_cf_lutescens    ?     ?   1.064 0.202 0.280   ?     ?     ?     ?     ?     ?   0.187 0.450 2.077 2.294   ?   13.000   ?     ?     ?     ?     ?     ?     ?     ?     ?   
Caiman_wannlangstoni  0.479 1.333   ?     ?     ?   0.314   ?   0.726 7.000 0.346 0.769   ?     ?     ?     ?     ?   12.000   ?     ?     ?     ?     ?     ?     ?     ?     ?   
Caiman_yacare     0.567-0.579 1.575-1.595 1.115-1.208 0.269-0.318 0.333-0.366 0.325-0.329 0.686 0.646-0.663 2.000-11.000 0.349-0.353 0.667-0.692 0.177 0.385-0.406 1.941-2.063 2.316 1.348 14.000 1.618 23.000-37.000 1.342 0.000   ?     ?   0.733-0.791 1.058-1.311   ?   
Ceratosuchus_burdoschi  0.529 1.733 0.938   ?     ?   0.343   ?   0.717   ?   0.614 1.034 0.339   ?     ?     ?   1.436 14.000   ?     ?     ?     ?     ?     ?     ?     ?     ?   
Crocodylus_acutus  0.639 1.678 0.718 0.704 0.422 0.533 0.347 0.833 15.000 0.440 0.818 0.186 0.394 1.333 2.535 1.464 14.000 1.741 33.000 1.511 17.000   ?     ?   0.712-0.741 1.041-1.121   ?   
Crocodylus_affinis  0.575-0.606 1.612-1.726 0.833-1.098 0.310-0.314 0.390 0.189-0.658 0.512-0.632 0.553-0.777 2.000-8.000 0.452-0.480 0.988-1.055 0.218 0.239-0.443 0.789-1.381 3.464 1.460-1.546 13.000-14.000 1.930-2.150 41.000 1.371-1.491 33.000   ?   0.557   ?     ?     ?   
Crocodylus_anthropophagus    ?     ?   0.843   ?     ?     ?     ?     ?     ?     ?     ?   0.195   ?     ?     ?     ?   14.000 1.166 23.000   ?   23.000   ?     ?     ?     ?     ?   
Crocodylus_intermedius  0.644-0.653 1.393-1.432 0.656-0.889 0.747 0.417 0.423-0.493 0.417-0.544 0.757-0.832 3.000 0.357-0.465 0.931-1.067 0.203-0.286 0.282-0.320 1.304-1.550 2.525 1.300-1.389 14.000 1.929-2.011 34.000 1.665   ?     ?     ?     ?     ?     ?   
Crocodylus_johnstoni  0.686 1.138 0.815 0.498 0.421 0.294 0.524 0.688 4.000 0.547 0.841 0.265 0.275 1.085 2.487 1.404 14.000 2.117 25.000 1.877 14.000 1.014 0.468 0.690-0.729 1.116-1.192 0.432 
Crocodylus_megarhinus  0.662 2.193 0.700-0.807 0.419-0.429 0.416 0.307 0.505 0.887 7.000-8.000 0.360 0.850 0.161-0.348   ?     ?   2.393 1.548 13.000 1.947   ?     ?     ?     ?     ?     ?     ?     ?   
Crocodylus_mindorensis  0.548 1.495 0.703 0.511   ?   0.276 0.406 0.838 12.000-16.000 0.474 1.054 0.185 0.377 0.706 2.535 1.562 13.000 2.013 33.000 1.847   ?     ?     ?     ?     ?     ?   
Crocodylus_moreletii  0.603 2.255 0.830 0.629 0.455 0.519 0.463 0.896 11.000 0.432 0.829 0.125 0.415 0.640 2.067 1.719 14.000 1.366 30.000 1.367   ?     ?     ?   0.715-0.719 1.035-1.106   ?   
Crocodylus_niloticus  0.567-0.613 1.737 0.826 0.491 0.424 0.495 0.341 0.859 5.000 0.494 0.619 0.169 0.342 1.143 2.285 1.563 13.000-14.000 1.257 33.000 1.310 20.000 0.822-0.949 0.431-0.489 0.660-0.771 1.116-1.174 0.524-0.633 
Crocodylus_novaeguineae  0.602 1.446 0.833 0.544 0.361 0.357 0.362 0.839 12.000 0.489 0.870 0.171 0.355 1.000 2.105 1.211 13.000-14.000 1.467 33.000 1.111   ?     ?     ?   0.721 1.227   ?   
Crocodylus_palaeindicus  0.531-0.568 1.714-1.785 1.130 0.675 0.367 0.439-0.473 0.333-0.385 0.771-0.793 10.000-14.000 0.346-0.415 0.759-1.037 0.189-0.221 0.422 1.600   ?   1.692 13.000-14.000 1.379   ?   1.486   ?     ?   0.520   ?     ?     ?   
Crocodylus_palustris  0.533-0.601 2.087 0.850-0.873 0.579-0.863 0.365 0.470 0.410 0.904 3.000 0.471 0.592 0.229 0.457 2.769 2.000   ?   14.000-15.000 1.205 40.000 1.097 19.000 0.942 0.551 0.722-0.730 1.059-1.174 0.460 
Crocodylus_porosus  0.602-0.634 1.967-2.008 0.768-1.051 0.648-0.667 0.403-0.412 0.348-0.519 0.420-0.437 0.820-0.908 9.000-14.000 0.410-0.413 0.653-0.902 0.108-0.114 0.403-0.449 1.783-2.000 2.159 1.217-1.265 14.000 1.469-1.649 36.000 1.095-1.121 17.000 0.921 0.476 0.581-0.692 1.090-1.125 0.547 
Crocodylus_rhombifer  0.558-0.625 1.646 0.769 0.151-0.333   ?   0.441 0.347   ?   7.000-15.000 0.373 0.698-0.875 0.191 0.466 1.382 2.805 1.742 13.000-14.000 1.928 30.000 1.158 19.000 0.825 0.470 0.726-0.784 1.221-1.314 0.573 
Crocodylus_siamensis  0.581-0.614 1.723-1.853 0.837-0.953 0.549 0.287-0.291 0.475-0.547 0.324-0.375 0.733-0.758 12.000 0.432-0.500 0.806-0.906 0.189-0.190 0.409-0.434 1.389-1.571 1.962 1.433-1.500 14.000 1.467 38.000 1.302 12.000 0.885 0.495 0.736 1.120   ?   
Crocodylus_thorbjarnarsoni  0.595 1.913 1.034 0.175 0.427 0.501 0.482 0.834 12.000 0.423 0.933 0.126 0.513 1.900 2.773   ?   13.000 1.433 37.000 1.248   ?     ?     ?     ?     ?     ?   
Dadagavialis_gunai    ?   0.938   ?     ?     ?     ?     ?     ?     ?     ?     ?     ?     ?     ?     ?     ?   22.000   ?     ?     ?     ?     ?     ?     ?     ?     ?   
Diplocynodon_darwini  0.479-0.618 1.386-1.424 1.000 0.446-0.623   ?   0.203-0.228 0.481-0.740 0.877-0.915 1.000-6.000 0.407-0.511 0.667-0.833   ?   0.364 1.000 2.378   ?   18.000 2.818 43.000   ?   53.000   ?   0.443 0.716-0.890 1.077-1.198   ?   
Diplocynodon_deponiae  0.455-0.484   ?   0.917   ?     ?     ?     ?     ?   2.000 0.400-0.500 0.333-0.545   ?     ?     ?   3.231   ?   16.000   ?     ?     ?     ?     ?     ?   0.750-0.789 1.200-1.531   ?   
Diplocynodon_hantoniensis  0.566-0.680 1.908-1.970 0.773-1.076 0.141-0.226 0.296-0.333 0.265-0.293 0.635-0.723 0.968-1.010 9.000-10.000 0.550-0.564 0.551-0.591 0.216-0.249 0.392-0.464 0.918-0.962 3.258 1.713-1.905 17.000 1.857-2.138 44.000-45.000 1.466 37.000-47.000   ?     ?     ?     ?     ?   
Diplocynodon_muelleri  0.507 1.721   ?     ?     ?   0.233   ?   0.965 0.000 0.518 0.558   ?     ?     ?     ?     ?   20.000   ?     ?     ?   48.000   ?     ?     ?     ?     ?   
Diplocynodon_ratelii  0.586 1.485 1.037 0.130   ?   0.265 0.625 0.824 8.000-9.000 0.429 0.792   ?   0.349 1.067 3.543 1.533 16.000   ?     ?     ?   47.000   ?   0.430   ?     ?     ?   
Diplocynodon_remensis    ?     ?     ?     ?     ?   0.244   ?     ?     ?     ?   0.667   ?     ?     ?     ?     ?   17.000 2.211 30.000 1.316   ?     ?     ?     ?     ?     ?   
Diplocynodon_tormis  0.594 1.614 0.868 0.289 0.422 0.302 0.472 0.881 7.000 0.539 0.646   ?   0.390   ?     ?     ?   17.000   ?     ?     ?     ?     ?     ?     ?     ?     ?   
Dollosuchoides_densmorei  0.668 1.225 0.813 0.385   ?   0.285 0.650 0.795 0.000 0.646 1.071 0.378 0.350 1.063 3.174   ?   15.000   ?     ?     ?     ?     ?     ?     ?     ?     ?   
Eocaiman_cavernensis    ?     ?     ?     ?     ?     ?     ?     ?     ?     ?     ?     ?   0.633   ?     ?     ?   14.000 1.833 28.000   ?     ?     ?     ?     ?     ?     ?   
Eocaiman_palaeocenicus    ?     ?     ?     ?     ?     ?     ?     ?     ?     ?     ?     ?     ?     ?     ?     ?     ?   1.556 24.000 1.202   ?     ?     ?     ?     ?     ?   
Eogavialis_africanum  0.693-0.725 0.857-1.118 0.909-1.128 0.620-0.823 0.518 0.247-0.308 0.359-0.604 0.604-0.882 7.000-16.000 0.440-0.661 0.974-1.129 0.091 0.357-0.358 1.026-1.417   ?   1.433-1.886 20.000   ?   21.000   ?     ?     ?   0.374   ?     ?   0.485 
Eogavialis_andrewsi  0.678   ?   0.842 0.473   ?   0.382   ?   0.682   ?   0.413 1.083   ?     ?     ?     ?     ?     ?     ?     ?     ?     ?     ?     ?     ?     ?     ?   
Eosuchus_lerichei_NEW  0.653 1.071 0.769 0.538 0.400 0.214 0.588 0.694 0.000 0.574 0.846 0.233 0.410 1.733 3.646 1.632 16.000-17.000   ?     ?     ?     ?     ?     ?     ?     ?     ?   
Eosuchus_minor    0.657   ?     ?     ?     ?     ?     ?     ?   1.000-5.000   ?     ?     ?     ?     ?     ?     ?   17.000   ?   23.000   ?     ?     ?     ?     ?     ?     ?   
Eothoracosaurus_mississippiensi  0.689 0.955 1.030   ?     ?   0.318 0.433 0.577-0.656 5.000 0.547-0.571 0.938-1.079   ?     ?     ?     ?   1.936 22.000   ?     ?     ?     ?     ?   0.288   ?     ?     ?   
Euthecodon_arambourgi  0.748 1.608 0.966 0.590   ?   0.304 0.486 0.886 1.000 0.443 0.806 0.091   ?     ?     ?     ?   15.000   ?     ?     ?     ?     ?     ?     ?     ?     ?   
Gavialis_browni     ?   0.853   ?     ?     ?   0.441 0.550 0.588 10.000 0.568 1.216   ?   0.481   ?   2.222   ?   18.000   ?     ?     ?     ?     ?     ?     ?     ?     ?   
Gavialis_gangeticus  0.716-0.727 0.799-0.892 0.719-1.045 0.429 0.581-0.605 0.387-0.496 0.503-0.550 0.555-0.677 6.000 0.543-0.622 1.113-1.195 0.105-0.118 0.465-0.589 1.500-2.357 3.256 1.490-1.932 23.000-24.000 1.905-2.318 23.000 1.887-2.148 40.000 1.020 0.436-0.485 0.553-0.614 1.132-1.189 0.723-0.838 
Gavialis_lewisi     ?   0.974   ?     ?     ?   0.346 0.200 0.789 8.000 0.497 0.940   ?   0.427 5.496 2.523 2.510   ?     ?   33.000   ?     ?     ?     ?     ?     ?     ?   
Gavialosuchus_eggenburgensis  0.676 1.382 0.904   ?   0.577 0.274 0.579 0.682 11.000 0.579 1.032   ?     ?     ?     ?   1.385 15.000   ?     ?     ?     ?     ?     ?     ?     ?     ?   
Glen_Rose_form      ?     ?     ?     ?     ?   0.147   ?   0.699 9.000 0.525 0.598   ?   0.533 0.308 2.858 2.421 11.000-12.000   ?     ?     ?     ?     ?     ?     ?     ?     ?   
Globidentosuchus_brachyrostris    ?     ?     ?     ?     ?     ?     ?   0.759 14.000 0.245 0.815   ?     ?     ?     ?     ?     ?     ?     ?     ?     ?     ?     ?     ?     ?     ?   
Gnatusuchus_pebasensis  0.450 2.115   ?     ?     ?   0.165   ?   0.921 5.000 0.319 0.700   ?     ?     ?   3.520   ?   9.000   ?     ?     ?     ?     ?     ?     ?     ?     ?   
Gryposuchus_colombianus    ?   0.850   ?     ?     ?   0.313-0.375   ?   0.563-0.631 8.000   ?     ?     ?   0.466   ?     ?     ?   21.000 1.389-2.125   ?   1.469   ?     ?     ?     ?     ?     ?   
Gryposuchus_croizati    ?     ?   1.258 0.548   ?     ?     ?     ?   27.000   ?     ?     ?     ?     ?     ?   2.133 19.000   ?     ?     ?     ?     ?     ?     ?     ?     ?   
Gryposuchus_neogaeus  0.787   ?   1.143 0.665 0.527 0.289   ?   0.483 8.000 0.675 1.266 0.080   ?     ?     ?   1.667   ?   2.581 18.000   ?     ?     ?     ?     ?     ?     ?   
Gryposuchus_pachakamue    ?   0.840 0.959 0.413 0.636 0.291-0.344   ?   0.664-0.782 19.000-29.000 0.564-0.693 1.065-1.144   ?   0.434-0.502 1.448   ?     ?   22.000 1.859 29.000   ?     ?     ?     ?     ?     ?     ?   
Hanyusuchus_sinensis  0.740 1.519   ?     ?     ?   0.286   ?   0.571   ?   0.524 0.932   ?   0.462 1.978 6.000   ?     ?   2.075   ?     ?     ?     ?     ?     ?     ?     ?   
Hassiacosuchus_haupti  0.417-0.538 1.778 1.333   ?     ?   0.311 0.706 0.756   ?   0.500 0.643-0.706   ?     ?     ?     ?     ?   14.000 1.412-1.500 46.000 1.250 65.000   ?     ?   0.941 1.490   ?   
Hylaeochampsa_vectiana    ?   1.517   ?     ?     ?   0.328   ?   1.052 0.000 0.410 0.560   ?   0.250 0.846   ?   2.333   ?     ?     ?     ?     ?     ?     ?     ?     ?     ?   
Iharkutosuchus_makadii  0.428 1.292 1.500 0.344   ?   0.257   ?   0.667 18.000   ?     ?     ?   0.295 1.219   ?   1.664 13.000   ?     ?     ?     ?     ?     ?     ?     ?     ?   
Ikanogavialis_gameroi    ?   1.140   ?     ?     ?   0.240 0.923 0.520 15.000 0.654 1.294   ?   0.400   ?     ?   1.471 30.000   ?     ?     ?     ?     ?     ?     ?     ?     ?   
Isisfordia_duncani  0.646 1.482 0.657 0.180 0.093 0.232 0.362 0.823 0.000 0.525 0.663 0.346 0.421 1.016 3.650 1.918   ?     ?     ?     ?   30.000   ?     ?   0.754 1.112   ?   
Jiangxisuchus_nankangensis  0.551 1.434   ?     ?     ?   0.217 0.531 0.603 7.000 0.617 0.852 0.324   ?     ?   2.733   ?   14.000   ?     ?     ?     ?     ?     ?     ?     ?     ?   
Kambara_implexidens    ?   1.256-1.466 0.820 0.427   ?   0.195-0.239 0.332-0.399 0.839-0.894 2.000 0.399-0.415 0.773-0.791 0.274   ?   0.966   ?   1.484 15.000 2.592 15.000   ?     ?     ?     ?     ?     ?     ?   
Kambara_murgonensis    ?     ?     ?     ?     ?     ?     ?     ?     ?     ?     ?     ?     ?     ?     ?     ?   16.000   ?     ?     ?     ?     ?     ?     ?     ?     ?   
Kambara_taraina     ?     ?     ?     ?     ?     ?     ?   0.878 7.000-11.000 0.419 0.722   ?     ?     ?   2.793   ?   14.000   ?     ?     ?     ?     ?     ?     ?     ?     ?   
Kentisuchus_spenceri    ?   1.022-1.395 0.875   ?     ?   0.271-0.322   ?   0.722-0.752 3.000-16.000 0.509-0.583 0.889-1.080   ?   0.341 0.969   ?   1.421-1.706 13.000 1.462   ?     ?     ?     ?     ?     ?     ?     ?   
Kuttanacaiman_iquitosensis    ?   1.840 0.662 0.344   ?   0.203   ?   0.640 9.000 0.409   ?     ?     ?   1.667 1.634   ?   13.000   ?     ?     ?     ?     ?     ?     ?     ?     ?   
Leidyosuchus_canadensis  0.596-0.615 1.710 1.079 0.121   ?   0.215 0.556 0.581   ?   0.648 0.629 0.323 0.487-0.494 0.941-1.176 3.333 1.696 18.000   ?   30.000   ?     ?     ?     ?     ?     ?     ?   
Lohuecosuchus_megadontos  0.482 1.579 1.667 0.296   ?   0.428   ?   0.693 5.000 0.420 0.824 0.171 0.516 0.684 3.364   ?   10.000-11.000   ?     ?   1.122   ?     ?     ?     ?     ?     ?   
Maomingosuchus_petrolica  0.697-0.723 0.872-1.111 0.750-0.805 0.196   ?   0.308-0.333 0.667-0.714 0.667-0.808 3.000-9.000 0.476-0.567 0.833-0.882   ?     ?   0.820   ?     ?   15.000   ?   21.000   ?   31.000   ?     ?     ?     ?     ?   
Maroccosuchus_zennaroi    ?     ?   1.140 0.531 0.427 0.312   ?   0.594 0.000-11.000 0.614 1.194   ?     ?     ?     ?     ?   14.000 2.043 22.000 1.295   ?     ?     ?     ?     ?     ?   
Mecistops_cataphractus  0.670 1.458 0.938 0.500 0.515 0.361 0.553 0.916 8.000 0.447 0.794 0.282 0.314 1.625 1.785 1.333 13.000 1.964 32.000 1.705 23.000 1.057 0.410 0.717-0.740 1.144-1.203 0.510 
Mekosuchus_inexpectatus    ?     ?   1.000 0.119   ?     ?     ?     ?     ?     ?     ?     ?     ?     ?     ?   1.486   ?   2.250 55.000 1.040   ?     ?     ?     ?     ?     ?   
Mekosuchus_sanderi    ?     ?     ?     ?     ?   0.409   ?   0.536   ?   0.487 0.548   ?     ?     ?     ?   1.900   ?     ?     ?     ?     ?     ?     ?     ?     ?     ?   
Mekosuchus_whitehunterensis    ?     ?     ?     ?     ?     ?     ?     ?     ?     ?     ?     ?     ?     ?     ?     ?     ?   2.000 35.000   ?     ?     ?     ?     ?     ?     ?   
Melanosuchus_niger  0.495 2.090 0.953 0.641 0.281 0.320 0.550 0.820 17.000 0.180 0.722 0.156 0.534 2.762 2.366 1.326 13.000-14.000 1.485 47.000 1.253 7.000 0.767 0.481 0.711-0.761 1.241-1.297 0.603 
Melitosaurus_champsoides    ?     ?   0.930   ?     ?     ?     ?     ?     ?     ?     ?     ?     ?     ?     ?     ?     ?     ?     ?     ?     ?     ?     ?     ?     ?     ?   
Mourasuchus_amazonensis  0.745 3.178 2.057 0.340   ?   0.434 1.046 0.704 0.000 0.211 0.579 0.332   ?     ?     ?     ?     ?     ?     ?     ?     ?     ?     ?     ?     ?     ?   
Mourasuchus_arendsi    ?   3.140   ?     ?     ?   0.420-0.482   ?   0.570-0.691   ?   0.215-0.276 0.810-0.857   ?     ?     ?   1.922 1.528-2.000   ?     ?     ?     ?     ?     ?     ?     ?     ?     ?   
Mourasuchus_atopus    ?     ?     ?     ?     ?     ?     ?     ?     ?     ?     ?     ?     ?   5.750 3.152   ?     ?   2.500   ?   1.250 10.000   ?     ?     ?     ?     ?   
Navajosuchus_mooki  0.480-0.506   ?   0.867   ?     ?     ?     ?     ?     ?     ?   0.625   ?     ?     ?     ?     ?   14.000 1.550 21.000   ?     ?   0.730 0.671 0.764   ?     ?   
Necrosuchus_ionensis    ?     ?     ?     ?     ?     ?     ?     ?     ?     ?     ?     ?     ?     ?     ?     ?     ?     ?     ?     ?     ?     ?   0.502 0.763 1.141 0.363 
Osteolaemus_tetraspis  0.523-0.558 1.531-1.673 1.277-1.364 0.397 0.325 0.250-0.282 0.256-0.317 0.634-0.745 0.000 0.222-0.259 0.717-1.000 0.047-0.149 0.350-0.381 1.617-2.000 1.675 1.714-1.733 12.000 1.487-1.615 39.000 1.350-1.667 2.000 0.761-0.770 0.504-0.569 0.739-0.786 1.133-1.228 0.406-0.444 
Paleosuchus_palpebrosus  0.544 1.210 0.674 0.306   ?   0.275 0.397 0.824 0.000 0.000   ?   0.156 0.419 2.400 2.121 1.261 14.000-15.000 2.272 31.000-39.000 1.250 20.000 0.758-0.791 0.507-0.651 0.750-0.821 1.260-1.300 0.590-0.599 
Paleosuchus_trigonatus  0.549-0.592 1.238-1.328 1.030-1.143 0.274-0.366 0.400 0.236-0.279 0.390-0.500 0.754-0.837 0.000-3.000 0.000   ?   0.203-0.205 0.433-0.460 1.308-2.105 2.121 1.267-1.400 15.000-16.000 2.478 29.000-31.000 1.438 32.000 0.715 0.636 0.770-0.776 1.246-1.273 0.553 
Paratomistoma_courti    ?     ?     ?     ?     ?   0.263   ?   0.688 6.000 0.511 0.982   ?     ?     ?     ?   1.264   ?     ?     ?     ?     ?     ?     ?     ?     ?     ?   
Penghusuchus_pani  0.683 1.392   ?     ?   0.313 0.289   ?   0.597 15.000 0.543 1.083   ?   0.350 1.175 2.925 1.727 16.000   ?     ?     ?     ?   0.788 0.488 0.610 1.206 0.602 
Piscogavialis_jugaliperforatus  0.766 1.086 1.371 0.775   ?   0.223 0.486 0.800 12.000 0.479 1.030 0.038 0.300 1.119 3.476 1.538 28.000   ?   13.000-24.000   ?     ?     ?   0.356   ?     ?     ?   
Planocrania_datangensis  0.596 1.016 1.050   ?     ?   0.444   ?   0.683   ?   0.628 0.741   ?     ?     ?     ?     ?   18.000   ?     ?     ?     ?     ?     ?     ?     ?     ?   
Planocrania_hengdongensis  0.519   ?     ?     ?     ?   0.233 0.400 0.713   ?   0.457 0.653   ?     ?     ?     ?   2.125   ?     ?     ?   1.083   ?     ?     ?     ?     ?     ?   
Portugalosuchus_azenhae    ?   1.000   ?     ?     ?   0.240   ?   0.600 8.500 0.650 1.100   ?   0.360 1.850 2.810 1.280   ?   3.450 13.300   ?     ?     ?     ?     ?     ?     ?   
Procaimanoidea_utahensis  0.485   ?   0.900 0.184   ?   0.218   ?   0.909   ?   0.663 0.482 0.174   ?   0.890   ?     ?   13.000   ?   18.000   ?     ?     ?     ?     ?     ?     ?   
Protocaiman_peligrensis    ?     ?     ?     ?     ?   0.259   ?   0.634 12.000 0.538 0.749   ?     ?     ?     ?     ?     ?     ?     ?     ?     ?     ?     ?     ?     ?     ?   
Purussaurus_barasiliensis  0.630 2.381 0.696 0.262 0.367 0.540 1.121 0.524 1.000 0.576 0.663 0.268 0.631 4.800   ?   1.684 14.000 2.167   ?   1.000 13.000   ?     ?     ?     ?     ?   
Purussaurus_mirandai    ?     ?     ?     ?     ?     ?     ?     ?     ?     ?     ?     ?   0.400   ?     ?     ?   14.000   ?     ?     ?     ?     ?     ?     ?     ?     ?   
Purussaurus_neivensis  0.549 2.136 0.654 0.368 0.279 0.403 0.929 0.757 0.000 0.410 0.563 0.153 0.427-0.500 3.600-5.000 2.239 1.702 14.000   ?   20.000 1.154 13.000   ?     ?     ?     ?     ?   
Qianshanosuchus_youngi  0.463 1.096 0.500 0.250 0.571 0.290 0.464 0.735 2.000 0.480 0.583 0.277 0.423   ?     ?     ?     ?     ?   6.000   ?     ?     ?     ?     ?     ?     ?   
Quinkana            ?     ?   1.167 0.500 0.486-0.500   ?     ?     ?     ?     ?     ?     ?     ?     ?     ?     ?   12.000-14.000   ?     ?     ?     ?     ?     ?     ?     ?     ?   
Shamosuchus_djadochtaensis    ?   0.824   ?     ?   0.425 0.241 0.503 0.597 0.000 0.535 0.800   ?     ?     ?   3.878 2.607   ?     ?     ?     ?     ?     ?     ?     ?     ?     ?   
Siquisiquesuchus_venezuelensis  0.730 1.045   ?     ?     ?     ?     ?   0.606   ?   0.650 1.038   ?     ?     ?     ?     ?     ?     ?     ?     ?     ?     ?     ?     ?     ?     ?   
Stangerochampsa_mccabei  0.463 1.750 0.883 0.100   ?   0.243 0.687 0.718 5.000 0.682 0.708 0.298 0.477 1.953 3.367   ?   14.000 1.450 30.000   ?   37.000   ?     ?   0.750   ?     ?   
Sutekhsuchus_dowsoni  0.700 1.347 0.758 0.460 0.583 0.429   ?   0.857 0.000 0.536 0.844   ?     ?     ?     ?   1.483 15.000   ?     ?     ?     ?     ?     ?     ?     ?     ?   
Thecachampsa_antiquus    ?   1.315   ?   0.617-0.676   ?   0.256   ?   0.717 11.000-12.000 0.402 1.242   ?     ?     ?     ?     ?   14.000   ?     ?     ?     ?     ?     ?     ?     ?     ?   
Thecachampsa_carolinensis  0.634 1.175 1.187 0.531   ?   0.212   ?   0.493   ?   0.550 0.743   ?   0.414   ?     ?   1.480   ?     ?     ?     ?     ?     ?     ?     ?     ?     ?   
Thecachampsa_sericodon  0.694 1.209 0.940   ?     ?   0.233 0.506 0.761 15.000 0.518 1.000 0.238 0.433 0.960 3.538   ?   14.000   ?     ?     ?     ?     ?     ?     ?     ?     ?   
Theriosuchus_pusillus    ?   1.008   ?     ?     ?   0.220   ?   0.686   ?   0.600 0.875   ?     ?   0.557 3.091   ?   13.000   ?     ?     ?     ?     ?     ?   0.800   ?     ?   
Thoracosaurus_isorhynchus  0.734 0.970 0.735 0.282   ?   0.364 0.500 0.707 0.000-2.000 0.543 1.053   ?   0.293 1.455   ?   2.182 20.000   ?     ?     ?     ?     ?     ?     ?     ?     ?   
Thoracosaurus_neocesariensis    ?     ?   1.091 0.844   ?   0.301-0.399   ?   0.609-0.634 8.000-15.000 0.593-0.623 1.123-1.300   ?     ?     ?     ?   1.313-1.604   ?     ?     ?     ?     ?     ?     ?     ?     ?     ?   
Tomistoma_cairense    ?   1.205   ?     ?     ?   0.260 0.468 0.849 0.000 0.419 1.038   ?   0.363 0.909 3.692 1.350   ?     ?     ?     ?     ?     ?     ?     ?     ?     ?   
Tomistoma_calaritanum  0.700 0.590 0.805 0.290   ?   0.210   ?   0.560 16.000 0.550 0.970   ?     ?     ?     ?     ?   1.750 11.000   ?     ?     ?     ?     ?     ?     ?     ?   
Tomistoma_gaudense    ?   0.970   ?     ?     ?   0.360   ?   0.710 19.000 0.480 1.080   ?   0.375   ?     ?     ?     ?     ?     ?     ?     ?     ?     ?     ?     ?     ?   
Tomistoma_lusitanica  0.682 1.572 0.717 0.967   ?   0.250 0.511 0.761 0.000 0.511 0.900   ?     ?     ?     ?     ?   14.000   ?     ?     ?     ?     ?     ?     ?     ?     ?   
Tomistoma_schlegelii  0.666-0.670 1.217-1.655 0.704-0.907 0.800-0.835 0.636-0.720 0.293-0.345 0.436-0.489 0.848-0.942 12.000-20.000 0.458-0.500 0.846-0.983 0.157-0.212 0.312-0.456 0.632-1.207 2.472 1.464-1.756 17.000 2.308-2.500 20.000 1.568-1.878 44.000 0.931 0.394 0.640-0.710 1.071-1.224 0.659 
Toyotamaphimeia_machikanensis  0.711 1.511 1.115 0.354 0.459 0.223 0.548 0.638 2.000 0.260 0.758   ?   0.302 1.181 3.815 1.452 16.000 2.077 24.000 1.500 40.000 0.852 0.569 0.531   ?     ?   
Trilophosuchus_rackhami    ?     ?     ?     ?     ?     ?   0.282   ?   0.000 0.518 0.349   ?   0.329   ?   1.929 1.643   ?     ?     ?     ?     ?     ?     ?     ?     ?     ?   
Tsoabichi_greenriverensis  0.466-0.546 1.360-1.447 0.940-1.359   ?     ?   0.252-0.257 0.350 0.929-1.040   ?   0.370 0.391   ?     ?     ?     ?     ?     ?     ?     ?     ?     ?     ?     ?   0.745-0.851 1.312-1.542 0.593 
Ultrastenos_willisi    ?     ?     ?     ?     ?   0.215   ?   0.783 13.000-16.000 0.473 0.664   ?     ?     ?   2.615 1.642   ?     ?     ?     ?     ?     ?     ?     ?     ?     ?   
Voay_robustus     0.535 1.473 1.083 0.412 0.372 0.402 0.539 0.679 23.000 0.303 1.000 0.250 0.463 1.000 3.273 1.560 13.000 1.933 25.000 1.128 32.000   ?   0.617   ?     ?   0.582 
Wannaganosuchus_brachymanus  0.236 1.521 0.995   ?     ?   0.271   ?   0.750 11.000 0.556 0.800   ?     ?     ?     ?     ?   13.000   ?     ?     ?   46.000   ?     ?   0.812 1.293 0.538 
Wannchampsus_kirpachi    ?     ?     ?     ?     ?     ?     ?   0.733 0.000 0.651 0.537   ?     ?     ?   2.769 1.375 11.000   ?     ?     ?     ?     ?     ?     ?     ?     ?   
&[num] 
Acresuchus_pachytemporalis 000010100021101?00001010?01???0110010001???001?12002001001???1110002000001101?110011100?101211100100?00110001001000100102000010000000????????1??????0???010000???????????????0?0???1110??1?0?11021021??0001??00120200111?00001110000?11???0?????????????????????????????????????????????????????????????????????0 
Acynodon_iberoccitanus ?00010100010??0000001010?1100?000010100????[01]010101??00000???011001?2??0?0??01??10021????????3?0?0?0??0??0?????0000350001600001000200000010?1110?0001000001?00?0?12?0????0?000000???1???????0?110?1000???0?10?000????0????0??????????????????????????????????????????????????????????????????????????????????????? 
Agaresuchus_fontisensis 000010000000??1000001000?001?0100010100????001110100100000???00?0111000?0??100?10001010??010?01001000000100110000?0100?320001000000001011010000?011010000????0011200001?00000000???1?????????11021020??10?10?000????0101?0??110110????000001??????????????????1?????????????????????????????????????????????????0 
Aktiogavialis_caribesi 00000??00010??1?000???0??0100???????1?0????001101100010001??0?0011?1?00???????????02???????00010?0??10111?1101??????00??701020000000?1000001?00?010?0??01???????12?0001?000?0011???0????????????3???????0???????????????????????????????????????????????????????????????????????????????????????????????????????? 
Alligator_mcgrewi 00000??00010??0001000010?0101?1000000001?0000101201?[01]000010?21110101010001001?110021000110110100000000011000100000020003200[01]0100000000010100111100110000012000011201110011000000?001110??1?001111220?1??1001000111000010001001010000?011000100011100??11000000101?1???????????200?1101?????????????00?????1?????0 
Alligator_mefferdi 000010000010??1?01000010?0101?1200000001?1?00101201?1000010?21110101010001001?110011000110120110000000001000100?000100032000010100000001010001???011000001200001120011??11000000?001110??1?1011001021??10001000120100011?11001011010?00000010???????????????????????????????00??????????????????????????????????0 
Alligator_mississippiensis 000010000010??100100001000101?120[01]000001110[01]0101201?100001[01]021110101000001001?110011000[01]101101100[01]000001100010010001000320000101000000010100010?101100000120000112001101100000001001110?11?1011001021??00011000120100011?11001111010?0010001000111001100[01]01000101111010110[01]00000101101111000111011000101021111000 
Alligator_olseni 000010000010??1001000010?0110?120100000??0?00101201?0000010?2111010100000??01?110011000??0110110?1000000100??00?000100032000010000000001110?011?101?000001200?01120011??10000000?????????????1111200?0??0001000120100011?01001111010?00?????????????????????????????????????????0?1101??1010????????????????????0 
Alligator_prenasalis 00000??00010??0001000010?0101?1200000101?0?[01]010120001000[01]10?2111010100000??01?11001100011011011000000000100010[01]00002000320000100010000001100010?0[01]01000001200001120011001?000000???1?????????1111210?0??1001000120100011?01001011010?000??1??10??????????0000?1???1??????0??00??101101110010???????00??0121111000 
Alligator_sinensis 000010000010??1001000010?0101?120000000110000101201?1000010021110101000001001?11001100011011011000000000100010010001000320000100000000000000110?100000000120000112001101100000001001110?11?0011001121??00001000120100011?01001011010?000000101011100110100000011121???011011??00101101111210??1?11000111121111000 
Allodaposuchus_precedens 000010000010??0000001000?001?0110000?001???001110100000000??201001100000010000?10001010??0103010110000001001100000010000200011010?0000010000000?0110200000???1011200110?00000001???1???????1???021?2????0????0?0??????????????????????????????????????????????????1???1?????????????????0000????????????????????0 
Allognathosuchus_polyodon 00000??00?????0000001000?000?012010000?????0?0?0???????????????????1000????0?????????????????????????????????????00?000?200001??0?00?01?????0????????????????????????????????????????????????11?1210????10010??1????001??0100111?0?0????????????????????????????????????????????????????????????????????????????0 
Allognathosuchus_wartheni 00000??00000??0?0000?01??0101?020100000????000??201?0000010??1?????10???????????????????????????0??000001000??1??002000320000100010000?1000??10???0000000?2?????1????100?0??0????????????????1111210?0??000100011110001000100??1?010??0?????????????????????????????????????????????????????????????????????????0 
Arambourgia_gaudryi 10000??00010??0?00001010?0110?1201000001000100?020000000110?211101010000???01???0111000??011111000000000000010???0???0??200?01??1000?00?01?10???????????0???????1200?1???0?0?00??????????????01?021??????????0?11010001??010??11?0??????????????????????????????????????????????????????????????????????????????0 
Argochampsa_krebsi 00000??00000??100001?101??00?01000000001???0011011000100010?210111?1111?0??000???10200000??00010000?1001111?010000120103701120000001010000?0000???000??01020?1?11210001?0000?011???0??????????1??0?0????0??????1????00????101??1?1??????????????0?????0100????1????????????????????0??????????????????????001???? 
Asiatosuchus_depressifrons 00000??00010??10000010010000?01200000001???0000010010000010?01110100010100?00111001100001000001000000000100000000011001310001001000010020000000?011010000020010112001?????1000?0?001111001?1111021110??10010?00110100000?00110011000?00????????????1??1110000111?21??11110?0????000101110100??????????????101???0 
Asiatosuchus_germanicus 00000??00010??0000001000?000?0100000000??0?000011101?000010?0111010001000??0????0011000010002010010000??1??0?00000000000100000010000100200?0000?0?1010000???????120??00?000??????????????????1102110?1??0000?0011010000??10010?110???????????10???????????????????1?????100?????00?101111010??????????????111???0 
Asiatosuchus_nanlingensis ????????????????????????????????????????????????????????????????????????????????????????????????????????????????????????????????000???????????????????????????????????????????????????????????10?1120??000?0?00110??0000?1010?0110?????????????0????????????????????????????????????????????????????????????????? 
Australosuchus_clarkae 00000??00010??00000010010000?01000000001?0?000?101010000010?011?011100001??1???0011100?110000?1000000000?00???0??0010013100011010?000001???0000???100000002001???????????????0?????1?????????11021020??100???001??100?00?0?0???????????????????????1???????????????????????????????101????????????????????101???0 
Baru_darrowi     00000??00?????000001?0000000?0120000100????00101??????????????1??100000???????????????????????????????????????0000000010100000000000?1020000010?011110[01]00?????011200????0??10??0?????????????1??2112???10????001????00?????????11???????????????????????????????????????????????????????????????????????????????0 
Baru_huberi      00010??00?????0?000010000?00?01?0000??0???????????????????????????????????????????????????????????????????????0?000000101000100100001???0??001????1?2?1??????????????????????????????????????11021020??10?1?????????????????????????????????????????????????????????????????????????????????????????????????????0 
Baru_wickeni     00010??00010??0000001000?001?0110000100????0010?1101000001??0?1??100010????0????001100???????0??0?000000100100001?0000?0100010010000100100?0010?011110100020?001120011??00110000?????????????11021120??1001??0?11010000010001001101100??????????????????????????????????????????????????????????????????????????0 
Bernissartia_fagesii 00000??00010??0?0000?000?100??120000?00????0011101???0000?0???00?101000?01000???0??1??0??0013000100???????????0000??0000300000000100?0??0000001?01000000000?0?0001000000000?000??????????????0002100????0?00?000????01???011000000?0???????????????0??01?1?01001?00???1?100?????0?00000000?0???????????0?1100100? 
Borealosuchus_acutidentatus 00000??00010??0?0001?00??000?0110000000????000?01000?00001???????1000000???000?????10???0?????1??0???0??????????001?001?300120000000?00110?0000????00??00???0????????????????00?????????????????????????????????????????????????????????????????????????????????????????????????????????????????????????????????0 
Borealosuchus_formidabilis 00000??00010??0?0001?000?000?01100000001001000?00100000001??0?1?010000000??000??001100001011301000000000100010000011000330012001000001010000000?0110000000??00011200100000000000??????0?????01002120?1??0000?00110100111?00100011000?00000?0?1000001001100001011011??11110?00100100001000001?????????????10002??0 
Borealosuchus_sternbergii 00000??00010??00000120000000?011000000010010000000000000010?01100100000000?0001100110000101100100000000010001000001[01]001[03]3000100100000001[01]000000?[01]1100000012011011200101?00000000?001??0??00111002110?1??0000?00120100101?00100011000?0???0?00??10101??0??0?0101?0?1?????????00??000001000?????????????????0002?00 
Borealosuchus_threensis ????????????????????????????????????????????????????????????????????????????????????????????????????????????????????????????????0?0???????????0?0????????????????????????????????????????????10021020??00????0?10120010??00?00011010?0?????????0??????????????1???1??????0????????????0???????????????????0002??? 
Borealosuchus_wilsoni 00000??00010??000001?001??????110000???????000?01000?0000???0?00?1??????0??0???????10??00??????00?0???????????0??01?001?300020010000?????0?0?00?????????0???????1????000000????0??????????????0????????????????101100101?00??0?110???????0?0??????????????????1???1??????000????00?0??010001??????????????0002000 
Bottosaurus_harlani ????10000010????????????????????0000?0?1???001??210100100?????1?0002100????0???????1?0?1101???10?1???0???????????????0??????????100?????????0?0?01?0?000?????1??12?????????0???0???1??????????10210?????0????0011010011??01?0??1?00111????????????????????????1???1?????????????0??101111110??????????????1?????? 
Boverisuchus_magnifrons 10?10??00010???000001000?00????00?0???0????0?1?0100??0000????????1?0????0??00??????10???00000?1???????????????000000001030100001201000?1???0000??1111000?0??00??12?0?0??0?1????0?????????????1102100????0????0?1????0?0?????0???????????????????????????????????????????????????????????????????????????????????0 
Boverisuchus_vorax 10010??00010??00000010000000?0100100000??0?1010020000000010?01110100000000?0???10011000100010010010?0000100???000031000030100001201000010000000?0111100000200001120010??000??000???1?????????1102110?0??0000?001??1?11???0?000010010?0?????????0???1??110010??11?11????110??????001101110100??????????????101???0 
Brachychampsa_montana 00000??00010??1000101011?0101?1101000001?0?0000120011000011?11110101000000?0111100110001001111100000000010000020?013000310000100010000110100010?1001000001?000011200010010000000?0?1110?01?10110?1121??1?010?0?12010001??01001110000?0???????001110?101000??0011????????????000000010111???????????????0241111??0 
Brochuchus_pigotti 00010??00010??0?00001000?000?1100000100????00101211?0000010?01110101000110?0????001100101000201000000000100?00001001001210002001000001010000000?1010210000201111120010??30100000???1110????0?110?102????0????0?1102000000????0?1??110?????????????????1???????1???1???11?0??????001???11??????????????????111???0 
Caiman_brevirostris 010011100??0??1000001010??01?0?20001?0?????001????????1????????????10???????????0011????????1?????????00?000??????0?00??200?010?0100?000????????????????0?1000??12??1??????0?0???????????????11001121??0001??001??????11???001????????????????????????????????1???1??????0????????????????????????????????111???? 
Caiman_crocodilus 000011[01]00010??10000[01]10000001?0000000000110000100200[12]001001102111010200001110111100110001101211100000000010001001[01]0010013200[01]1101000000010100[01]10?0[01]10[012]0000110001112011101110000001001110??1?0011021021??00011000120[12]00111?00[01]0111100111110100111111001111001000101111010110110100011101111000111011100100231112110 
Caiman_gasparinae 000????0?010??1?0001?000??01?0??????????????0???21020011?1??211?0?????????????11001100??????????0?00?0???????????01?001?200?010????0???????????????????????????????????????????????1??10????????????????????????????????????????????????????????????????????????????????????????????????????0???????????????????0 
Caiman_latirostris 010011100010??10000010100001?002[01]0000001100001012002[01]011011021110102000011101?1100110001101211100000000010001001100[12]001320000101000000110100010?0[01]10000001100011120111011100000010011110?1?0011021121??00011000121200111?0000111000111110[01]00111101001111001000101?1???0110110100?1110111??????1011[01]00100231112110 
Caiman_lutescens ????110?0020????????????????????1001???????001??2102001101??????????????????????0011????????????????????????????????????????????????????????????????????????????????????????????????????????????????????????????????????????????????????????????????????????????????????????????????????????????????????????????? 
Caiman_cf_lutescens 0100???0??????1?00011000??111?0???0???0????????0?????????????????102000??????????????????01211?0?0???????????001000100132000010000000001010?010?001000000?1000?1120001??11000???????????????????????????????????????????????????????????????????????????????????????????????????????????????????????????????????0 
Caiman_wannlangstoni 010111100010??0?00001010?001??1110010001???001002002001001????1?010?0??01???????001100?110121?100000?00?1??????????1???3200001000100?????????111001000000???0011120?0?????00?00?????????????????????????????????????????????????????????????????????????????????????????????????????????????????????????????????? 
Caiman_yacare    000010100010??10000[01]10000001?00210010001000001002002001001102111010[12]00001110111100110001101211100000000010001001100100132000[01]101000000010100010?001000000110001112011101110000001001110?01?0011021021??00011[01]00120[12]00111?00001111001111100001??11100111100000010111???1110110100011101111100??1011[01]001?0?31112110 
Ceratosuchus_burdoschi 00000??00011100?00001010?001?0001101000????00000????000001???1???101?00?????????00?1?00??????110000?000?1000?????0320003200001010?0000?0?10101??0?0100000??0????12??????????00???????????????1101210?0??0????0?1?????????0???1????????????????????????????????1???????????????????????????????????????????1?????0 
Crocodylus_acutus 00100??00010??10000010001001?010000000011011011020000000010[01]01110100000010?[12]0000001100001000201000000000100101001001001310002000000000010010000?11112[01]000020110112000000001000000101111001?0111021020??00010?0011020000001001001101100001011010000010011001001110?1???1110001010001101110200??0110000011111110000 
Crocodylus_affinis 00000??00010??1000001000?000?0120000000??0?0001[01]20000000010?011101000000?0?10?010011000000002?100000000010010001001[01]000[01]10001000000010020000000?01101100002000011200100000000000???11110?1?0111021110??00010?00110100000010[01]10011000?00000110??0???1????????????0???????????????001101??0100??????????????111???0 
Crocodylus_anthropophagus 00000??00?111100000010001?0????00000?0?11010?1??200????0??????1??10?0???0??2????00?1000010002??000000?0?1101010?00?10?13100020010000000100???????11?2?0????011??1?????????0??00??????????????11021020??10?10?0?11010000??10110?110110???00?1???0???1??????10??1?????????????????0??101????????????????????11????0 
Crocodylus_intermedius 00100??00010??10000010001000?0120000[01]0011010011020000000010?01110100000010?20000001100000000201000000000100101000001001310002001000000010010000?11112[01]000020110112000000000000000111111001?1111021120??00010?00110100000010010011011000010110??000010011001001110?1???1110?01010??????????????011100001112111?000 
Crocodylus_johnstoni 00000??00010??10000110001000?01000[01]0[01]0011010011020010000010?01110100000110?[12]00000011000110000010000000001001010110110012101020000000010[01]0000[01]00?11111[01][01]00020110112000000000000000111111101?1111021120??00010?0011020000001001001101100000011010000010000101001110?1???1110?010000011011112000?0111000011121111000 
Crocodylus_megarhinus 00000??00010??10000010000000?0100010100??0?0010120010000010?01110100010010?20000001100001000201000000000100001011001001110002001000000020000000?11111000002011011200000000100000?1?111??1??1111021120??00010?00110100001?0?110011011000???????????????????????1???1?????????????????????????????????????????????0 
Crocodylus_mindorensis 00010??00010??10000010001001?010000000011010011020000000010?01110100000010?20000001100001000201000010000100101001002001210002001000000010000100?111121000020110112000000000000000111111001?0111021020??00010?00110100000110010011011000000110?????????????????1?0?1????????0??????????????????0110000011121110000 
Crocodylus_moreletii 00100??00010??10000010001001?010000000011010010120000000010?01110100000010?10000001100001000201000000000100101001003001110002000000000010000000?111121000020110112000000001000000101111001?0111021020??00010?00110100000110010011011000000110??????1??????????1?0?1????????0??????????????????0110000011121110000 
Crocodylus_niloticus 00000??00010??100[01]0010001001?01000000001101[01]011120000000010[01]01110100000010?2000000110000100020100000000010010100100[12]0013100020010000000100[01]0000?01112[01]00002011011200000000[01]000000101111101?0111021020??00010?0011020000011001001101100000011010000010011101001110111011110?01010001101111200100111000011131110000 
Crocodylus_novaeguineae 00010??00010??10000010001000?010000000011010010020000000010[01]01110100000010?10000001100001000201000000000100101001002001310002001000001010000100?1111210000201101120000000000000001111110?1?0111021020??00010?00110100000110010011011000000110?????????????????1?0?1????????0??????????????????0111000011131110000 
Crocodylus_palaeindicus 00000??00010??1000001010?00?????0????00????0[01]101??000000010???11010000001??2000?0111000??000?01000000000100101000?0100?110002001000000010000000?011021000?2?1?01120000??001?00???????????????110?1020??00010?0?110100000?10?1001100110????????????????????????1???1???1?10????????1101????????????????????111???0 
Crocodylus_palustris 00000??00010??10000010101001?010000010011010[01]10120000000010001110100000010?[12]0000001100001000201000000000100101000000001010002001000000010000000?[01]1102[01]000020110112000000001000000101111101?0111021020??00010?0011010000011001001101100000011011000010000101001110?1???1110?01010001101111200??0111000011121110000 
Crocodylus_porosus 00010??00010??10000010[01]0100[01]?010000000011010[01]10[01]20000000010[01]01110100010010?[12]000000110000100020100000000010010100100[12]001310002001000000010000000?11112[01]00002011011200000000[01]000001101111101?0111021020??00010?00110200000010010011011000[01]00110100000100[01]00010011102110?1110001010000101111200??0110000011121110000 
Crocodylus_rhombifer 00100??00010??10000010001000?010000010011010010120000000010[01]01110100000010?[12]0000001100001000201000000000100101001001001010002001000000010010000?111121000020110112000000000000000101111001?0111021020??00010?0011010000001001001101100000011011000010011101001110111011110001010001101111110??0111000011121110000 
Crocodylus_siamensis 00010??000111110000010001000?010000010011011110120000000010001110100010000?20000001100001000201000000000100101001001001310002001000000011000000?111021000020110112000000001000000101111101?0111021020??00010?00110200000010010011011000000010??000010001001000110?1???1110?01010001101111210??0110000011121110000 
Crocodylus_thorbjarnarsoni 00000??00010??0000001000?000?01100000001???1010120??110001????1?01?00??000?1????00110000100?20?00?0000??10?10?000002001310002001000000010000000?1111200000????011200001?001?0000???1?????????11021020???0?10?0?11020000??10?10?111110?0100110???????????????????????????????????????????????????????????????????0 
Dadagavialis_gunai 00000??000?0?????00??0?1?100?01000101?0????0021021???????1???????111?01????????????0??????????????????????????0????????2711120000001010000?0?00???0?0?001????0??????????????0??????0????????????3??????????????????????00???????????????????????????????????????????????????????????????????????????????????????? 
Diplocynodon_darwini 00000??00010??10[01]0012000?000?0020000000????000?100010000010?11110101000000?011?10011000000110010000000??1??0100??01?001?300011010000?00110000???11??????0??0??0112011?0?2?000?00?????????????10021020??10010?0011010011??01001011010?00000?010001001??01000000111?1?????1001000000?101110000???????????1121002010 
Diplocynodon_deponiae 00000??00010??001001?00??000?0120?00000????000?10100001001??[01]11??10100000??01??00021?0????????00?0???0???????0???0??????300?11010000?00110???????1??????0????011120??01?2??00????????????????2002102????0010?0?1???000???0???1?1?0????????????????????????????1???1??????0??????0??101111000???????????0?21012110 
Diplocynodon_hantoniensis 000110000010??0001012000?000?0100000000????00111010[01]0000010?11110101000000?01101011100001011001000000000100010000010000030001101010000011000010?01100000011001111201100120000000???1110??1?0?10021020??1001[01]000110100110101001110010?10??????00????1??0100000011?21???0??0??????001101111000??????????????1002??0 
Diplocynodon_muelleri 00?010000010????1101?01??000?0100?00100????001?101000000010?2?1????100??0??011?????1?0?01011??10?0000???10?0?0?0?0??00??300??10?0000?00110??00???1100?000????1011200100????00?00?????????????10?2?021???0????0?1??????1?????0??100????????????????????????????????1?????????????0??101??00????????????????1112??? 
Diplocynodon_ratelii 000110000010??10010010000000?010000010010010011000000000010?11110101000000?0110?002100000011001000000000100000010010001030001101000000011000000?111010000110010112011001200000001001110?11?1110021020??00010?001101000100010010110?0??0????????????1??0100000?11??1??????0??????001101111200??????????????100???0 
Diplocynodon_remensis 000111000010??100001?000?000?01000101001???000?111010000010?2111010000000??0??0100110000?011011000000000100010000010001030001?010000000110?000??01??0??00?000[01]01120110002000000????1??0????011002100?0??0010?00110100111?00001110010??0??????????????????????????????????0????????????????????????????????1002??? 
Diplocynodon_tormis 000010000010??1?1101?000?000?0100000100????000000100000001?0111101?10??000??1101001100?01?????????0??000?00?0????0?000?03?0?????000??001?0?0000??1??0???????????120?1????????????0?1110??1?011????02???????????1??1?0???????????????????????????????????????????????????????????????????????01??????????????????0 
Dollosuchoides_densmorei 00000??00010??1?0001?001?001?0100000000????001002000100?0????????1?????????0???????1?0???00???1??0???0??1?????000?1111?2100120000000011100?0000?01102?000?????01120000??00000????????????????1103?20?10?0??0?00110200000100?100110????0???????????????0?????????????????????????????????????????????????????????1 
Eocaiman_cavernensis 0000111000?0?????????????00??????????00????????02000000?0?????1??102?00????????????1????????????0?0??0?????????????1????20000?00000000?10??00111001000000?00??0?12??????1?????????????????????1121021???00???00110100?11????????????????????????????????????????????????????????????????????????????????????????? 
Eocaiman_palaeocenicus ????????????????????????????????????????????????????????????????????????????????????????????????????????????????????????????????0?0??????????????????????????????????????????????????????????11101021???0????001101?00???0?001110000????????????????????????????????????????????????????????????????????????????? 
Eogavialis_africanum 00000??00000??100001?001?000?0100000?0010000011020001200010?01001111010100?0??1111110000000020100001101110000100001[23]011271112000000101000000000?01112000000000011210000000000011???00?0????0?1103030?30?0000?001101000001110000110?0?0?????????????????????1??????????????????????0?????1?????????????????000???1 
Eogavialis_andrewsi 00000??00010??100001?00???0000??0010?0?????001?020001200010?????????????????????0?11???????0?????00??00??????????01[23]0112711?2?000???010?????????????????????????????????????????????????????????????????????????????????????????????????????????????????????????????????????????????????????????????????????????1 
Eosuchus_lerichei_NEW 00000??000[01]0??1?000120010000?010010001010000001020??00000101?100?100100110?00000101110001000201000001000100000000002010370112000000000100000100?01000000001000011200000000000000???00?0??1???0103030?21?0????00????????????????????????????????????1????11100?1???????????????????????11??????????????????111???0 
Eosuchus_minor   00000??00010??100001?001?000?0100000010??0?00010101?1000010?0?00?100100?0?????0?10110000?1002010000010001000000000010003701120000001001100?0000?01100000000000?112?000??000?001??0?1??0??01111103120?21?00?0?0011010000??00000110010?00????????????1??0001?11?1???1??????0??????0?0100110????????????????1010???? 
Eothoracosaurus_mississippiensi 00000??00000??1?0001?001?000?01?00?01?0????00010010?100001????0??1?1????????????1?0100?00000??10000??0?010000000001200027?1020000001010000?000??0?000000??0????112?0?01?000?000????0?????????2003030?2??0????0?1001?001??10?0??1?010??????????????????????????1???1?????1???????00????????????????????????000???0 
Euthecodon_arambourgi 00010??00010??0?00012101?000?01000000001101001?021010000010??1110100000010?1??0000110010100020100000?0????????00001?0012700020000??000?11??0?0????0?2000?02011???????????????0?0???1?????????11?????????????????????????????????????????????????????????????????????????????????????????????????????????????????1 
Gavialis_browni  00000??00000??100??1?2?1?100?1100010?0?????002?021????0001????0010?11??1????????111100?00000?01??0??????????010?????????701120000001010000?1100?01010?001?0???011210?0??0???10??????????????????????????????????????????????????????????????????????????????????????????????????????????????????????????????????? 
Gavialis_gangeticus 00000??00000??11000122010101?110001010000000021011001100010002001013110100?00001111100000000001000011111101001000014111270112000000101100001100?01010000100000011210001?000010110000110?01?202103040?31?0100?01110210000201000011000?0000010010000010000111111110110100010000110000010110010010100000010210?00000 
Gavialis_lewisi  ???00??00000?????????????10???100010?00??0?0021???001000010???0010?3110100?00001111100?000000?1000011011111001??????????7??12???000101?00000?00?011100001?00?0011212001?30101011?????????????2?????0??1?01?0?01110?1000020100001?0???0??????????????????????????????????????????????????????????????????????????? 
Gavialosuchus_eggenburgensis 00000??00010??1?0001?001??00?10000100?0????001?02100000001????1?01110001????1???101100?????0??10000000001000??0??03101?2411120000?00?10100?000?????0?????0200???????????????0?????????????????????????????????????????????????????????????????????????????????????1?????????????????????????????????????????????0 
Glen_Rose_form   000010000000??0000000000?0111?1200000001?0?1010000000000100?0?110100000????????100??0?0?????????0?0100000000100?0000001?00000010000000010000000?010000000010?0010000001?00000?1??0?1??0??????0102120?20?0000?000???????1??????????????00??????????????????????????1?????????????????????????????????1???????????? 
Globidentosuchus_brachyrostris 0000???00010??10000??01??001?0??10010?0????000112102001001???????1?200?00??????????1?0?????????0???????????????000??00002?00010?0100???????001110???0???????????12???????????????????????????11021001??11????0?120100111??0?0??10001?111????????????????????????????????????????????????????????????????????????? 
Gnatusuchus_pebasensis 0?000??100?0??1?0??01010?0????1?0001000????0000120020010011??????1??0??????0???????1?0?010120??00?001000100010???0??000?000001000100?????1???????0??0??00???0001120100001100?10??????????????0100?20?1??0????00120?00111??0001?1100??0??????????????????????????????????????????????????????????????????????????? 
Gryposuchus_colombianus 00000??00000??1100012001?000?0100010000????0021011001100?10?0200100311110??0??011?0200000000001000011101111001000?2211?2701120000??101000000100?011100000?0?0?0?12?????????0?0???0?00?0??01001103030?20?001??0011?1?000000?0000111?0??0000100???????????????????????????????????????????????????????????????????? 
Gryposuchus_croizati 00000??000?0??100001??01??????????????0?????02100?1?1?00?1????00?113??0????????1???1???????0??1??0??11??111???010?1?01??7?1120000??1????????????????????1???00?11???????????1?1??????????????1103030?21?0????00?????????????????????????????????????????????????????????????????????????????????????????????????0 
Gryposuchus_neogaeus 00000??00000??1?00012101????????0??0???????002?0??0?1?0001?1?2???????????0??????1102?00????00?1?00011111111001000?2211?27?1?20000001?????????????????????????????????????????01????????????????0???????????????110100?0??0?0?001?0???0??????????????????????????????????????????????????????0???????????????????0 
Gryposuchus_pachakamue 00000??00000??1?00012001?000?0100010100????001101000110001????0011?1??110??000??1?01000?0000?010?0?01101111???011?2111?2711120000001010000?0100?0???0???100?000112???0??000?101????0?????????1103030?20?0?00?001111000002010100111???0??????????????????????????????????????????????????????????????????????????0 
Hanyusuchus_sinensis 00000??00000??1?00112001?0000010000000000?000110201?1000010?0?010100000?10?01?101011000000000100000100011100??00[01]000111350112000000000110000000?0000001000??1?01120000000?001010???0?????????1110030?20?0?????011001010??0010?01100????????????0???10?1100?10111?1?1?01?10?????????1?1????????????????????000???? 
Hassiacosuchus_haupti 10000??00010??000??01010?001?01201010001?0?000?010??0000010?21110101000000?01?1100110?0???1???0?000??0???????????????0??2000010?0100?00??10?????0????????????????????????????????????????????11??2?0?????000?0?1?010101??010??0100???????????10???????????????1???1??????0??????00???111?0???????????????31111110 
Hylaeochampsa_vectiana 00000??00000?????????????1100?120101000????0011?01001001000?0?00??10?00?0??????10110010????0??0110110000100010??????????60??0???0?0?000100011?0?01?12?0100?0??0?12?0001?0000010????10?0?????????????????????????????????????????????????????????????????????????????????????????????????????????????????????????? 
Iharkutosuchus_makadii 00000??00010??1000001011?1100?12010010?????0?010?10100200?????0??????00000?01???00?0010??0103001101?100?000?00???03300016001010?020000011001000?01112001000?0?01120001??00000101???1????????0?104110?1??0?00?000????0011?00?00000000????????0???????????????????????????????????????????????????????????????????0 
Ikanogavialis_gameroi 00000??00000??1?0001?101?000?01000?0100????00110110?1?0001??0?0010?31??????0????11?1?0?????0??1??0?1?1?0??1???0????501?2701120000???010000??100?0?0000001?0?000112???01?000?0?11??????????????1?3040?30????????1??????0????????1????????????????????????????????????????????????????????????????????????????????? 
Isisfordia_duncani 00000??00010??1?00001010?001?0100100000????0000010000000110?01000101100000?000??0011?00??0000000000000000001002?0032000070010100200000001000000??10000000?????010000000000000?00????????????????3???????0????0?1101000???01????00????????????1?0??????1100??1011??1???0?00??????000??10010?0???????????1021111000 
Jiangxisuchus_nankangensis 0000100000?0????00001000?000?0100000000????000?10101000001??0111?1?00??010?000?00011?000?00?2?1000000?00?000??0?00110000100?10010000?002?000000?11?000000???1?01120010010000000??????????????11021020??10?10?001?01???00??????????????????????????????????????????1????????????????????????????????????????11???? 
Kambara_implexidens 00000??00110??1?00001001000???100000000????001?020010000010?01110100000000?000000011000000010?100000000010000?0000010013100020010000?????0?0?00?011010100000010?120000002?11000????1??0??1?01?1021020??000???00110100?00?0?000?1?0110000???1????????????????????????????????????????????????????????????????????0 
Kambara_murgonensis 00000??001?0??1?0000100???00?01000000?0????001??2001000?0?0???1??1?00??0???100??0011?0?????10??0??????????????0?0?????????0?????????????????????????????????????12????????1??????????????????11???12???0???????1??1?0????0?1??????11????????????????????????????????????????????????????????????????????????????? 
Kambara_taraina  00?00??00110??1000001001?000?01000?0000????000?12101000001???????1?000?0???1????0021?00??0010010000??000100?0?00000?00121000200?0000?00100?0000?01110??00?????01120??0??2?1100?0?????????????1102102????00???001?01?00?01001???110??????????????????????????????????????????????????????????????????????????????? 
Kentisuchus_spenceri 00000??00000??1?00001001?001?01[12]0000100????0011020001001010???1001?0000?00??????111100??????????0??000001000??0000?1011210012000000001?100?0000?011020000?2???0?12???0????100?0?????????????????????????????????????00???0011001?100?0??????????????????????????????????????????????????????????????????????????0 
Kuttanacaiman_iquitosensis 00?0110000?0??1?00001010?0??????0001000????0000121????1?011?2????1?????????0???????1????10121??000000000?000?????00?000?200001000100?00??10?????00??0???01??0001120111??1100??0??????????????1??2?121???00?????1??1????????????1?0??????????????????????????????????????????????????????????????????????????????0 
Leidyosuchus_canadensis 000010000010??00000110000000?010000000010000010101001000010?011101000?0000?00101001100001011000001000000100010[01]0001000033000000000000000[01]0[01]0010?01100000000000011200100020000000???11010?001?1002100?0??0000?00110100110101?01?10000?00?000????0???????????????????????????????????001??????0?????????????1111??0 
Lohuecosuchus_megadontos 000010100010??0000001000?000?111??0?100????0011111??000[01]00?0011001000000010100?10011010??010301010000?00?00?10000001001120000000000000020000000?0111200000??10011200?01?00000000???1?????????11021020??10?10?000????0000000?1??11010?00???00????????????????????????????????????????????????00??????????????????0 
Maomingosuchus_petrolica 00000??00010??1000011001?000?01000000001???001102?000000010?01110100000100?000??0011000??00??010000000001000010010?001?310112000000000110000[01]00?0110000000201001120000??30000000???1??0????0?210?020?2??00?0?0?1202000001?1?100110????000000????????00111000001???1?????????????0??001??1?????????????????1011??0 
Maroccosuchus_zennaroi 00000??00010??1000001001?001?01000000001???001?0211?0001010?011001000??010?00010101100011000??1000000000100??100?00?011?1000200?0000?01100?0000?01???????02?1?011200001?001000?????0?????????1102120?1??000??00110200000?100???10000?0????????????????????????????1?????10????????????????????????????????111???0 
Mecistops_cataphractus 00000??00010??10000110010000?010000000011010000020010000010001110100000010?10010001100001000201000000000100101001011011310002000000001010000100?1[01]1111101020110112000000000000001101111001?0111021120??10010?001102000000100000110110010001101001001000110100011011101111000101000110?111200??0111000001121110?00 
Mekosuchus_inexpectatus ????0??00010??0?0001?00???0???120101?021???101???10????00?????1??000000????1????0021?????0010??0?0??0?00?000?????00?000?????1???0??0?????????????1????????0100???????????????0???????????????01021120???0010?1010100110??000?10000110001?0110?????????110010??11??1??????0??????????????????????????????????????0 
Mekosuchus_sanderi ?0??0????010????????????????????01??1?2????101??20010000110?0?1??100000????1????012?00?0?0010010?0??????????????????????100?1?010?001???????00????????1???0100???????????????0??????????????????????????????????????????????????????????????????????????????????????????????????????????????????????????????????? 
Mekosuchus_whitehunterensis ?0??0???0???????????????????????010??02????001???0?????????????????????????????????????????????????????????????????0????100?1?010??01???????0????????????????????????????????????????????????01021120???001??10101011101?0?0??????10?000??110???????????????????????????????????????????????????????????????????? 
Melanosuchus_niger 010011100010??10000010100001?00[12]000100011000010120020010011021110101000011201?11001100011012111000000001100010010001001020000100000000000100010?00000000011000111201110110100000100111[01]?0??0011021021??00011000120100111?0000111000111110110110111001111001?001?111???0110210100011101111000??1011000100231112?10 
Melitosaurus_champsoides ?00????0??????1000012001?????????????????????????????????????????????????????????????????????????????????????????02?011??11?20????00?????????????????????????????????????????????????????????21?????????????????????????????????????????????????????????????????????????????????????????????????????????????????0 
Mourasuchus_amazonensis 000010101011001?0?01?011?0100?121101000????002?12002001111????1?010300?00??01????011001110100110010??01110????0010??00????0001??0?00?0?0110??10?00?00??0?0000?0112????????0?00?0?1??1110?????11?3?02???10????0?1202?0???????0?????011???????????????????????????????????????????????????????????????????????????0 
Mourasuchus_arendsi 000011101011001?0101?011?01?1?121101000????002?12102001[01]11??211?01?30??001101?110011000110100110010000111010??0000?30003??0001??0??0?000?1??010?1?100?000???0?01120??????????00??001111211?01??030??????0????0?1????0????????????0????010?1????11???110???100?1???1?????????????01???????????1??????????????????? 
Mourasuchus_atopus 00?011101?????1?010???1??0????1?1101000????002????????????????1?0103000????????????????????????????????1?010?0?0?03?000??1?001??0??000??11???10??01?00?0??0000011202110?11100?0??????????????1103002???100?10001??10011020100111100111??????????????????????????????????????????001101??1110????????????????????? 
Navajosuchus_mooki 000010000010??0?00001000?000?0120110000????000?[01][12]0000000010?2?110101000????0??110011?????012111000?0000?1000?01??002000320000100010000010?00010???110000012000??12?0?10?10???0?????1?????????1111210?1??101100011100011000100??1???0??010001???????????????????????????????????????10111??????????????????1?????0 
Necrosuchus_ionensis ??????????????????????????????????????????????????????????????????????????????????????????11???????????????0????????????????????0?0??????????????????????????????????????????????????????????11021021??000???00???????????????????????????????????????????????1???1???0?????????01?101111100??????????????111???? 
Osteolaemus_tetraspis 00010??00010??10010000000000?01000001001101001002000001001?001110101000010?200000021001010002000000000001000100011010002100020010000000211[01]00110111020000120110112000000301000000101110?11?0111021020??10010?001101011000000100110110000001101000001000010000011011101111000102000?101111110100111[01]10001021111000 
Paleosuchus_palpebrosus 10000??00010??10000010000000?0100[01]000001100001002101002001?0??110102000011101?1100200001101211100000000010001001111[01]00?320000101100000111100010?011000000110001112001100110000001001110?01?0011021021??10012100120101111?00001110000?111010010011110110000100110121???0110010121011101111110??1011111100221112110 
Paleosuchus_trigonatus 00000??00010??10010010000000?10001000001000001002101002001?0??110102000011101?110020000[01]101211100000000010001001111000?320000101100000111100010?011000000110001112011100110000001001110?01?0011021021??10012100120101111?00001111000?111010010011110110000100110121???0110?10121011101111100??1011111110221112110 
Paratomistoma_courti 00000??00000??????????????00?010001010?1?0?001??2000100001??011??????????0????1?1?1??0??????????0?0000001000????????????????2???0??????????????????????????????????????????????????01010???11??????0???????????1?01000???00010?1?000?0??????????????????????????????????????????????????????????????????????????? 
Penghusuchus_pani 00000??000?0?????00????1?001?01200000001???000102?????0?01????0101?00001????????1111000?1??0201000000?001?0001??????????501120000000010100?0000?0100000000????001213001?00100000???011???????1100130?20?00?0?0012?000?00????0?????10?0???????1000??11?0?1111011??211??0110??????0??011110010??????????????000???? 
Piscogavialis_jugaliperforatus 00000??00000??1?00012101?00?????0?101001???0001020001100010?01001111101010?00000110200000000301000011111111?010?0?1501?271112000000101000000100?01111000100000011210?11?2?0000?1??000?0????0?2103040?21?00?0?0011010001010???????1???0?????0?????????????????????????????0?0??????1???????????????????????001???1 
Planocrania_datangensis 10000??00010??0?00001001?0??????0000000????001?00000000001??011101?00000????????0???0???0???????0?00?0??1??0?????02?00??3000100?2000?0?100?0000?????????????????12?0????????0????????????????110???0????00??????????????????????????????????????????????????????????????????????????????????????????????????????0 
Planocrania_hengdongensis ???00??00010?????????????0??????0000000????000???000000001??011??1??000?????????0???0???00010?1?00???0?????0???????1????300?000?2000???10000?0?????????????????112??????????00???????????????110?1120??10???????????????????000110?0??????????????????????????????1?????????????????????????????????????????????? 
Portugalosuchus_azenhae 0??00???001??????????????1????1?0??010011011001?01001000011100000011?00100????001?1?0?????????????00010?1?1110?????????????0????000????[01]1000?00?010000000100?10?12?0001?0000000?0000101011?21???????????0??0?0010??00?000?????????????0100000???????????????????????????????????????????????????????????????????? 
Procaimanoidea_utahensis 10000??00010??0?00001010?0100?120100000????0000120000000010??11101010000???0??1?001100010012111000000000?0001000000100002000010110000????0?1?10?010000000?0?0?011200010?10000000?????????????1110200?0??000??0?11110000???1001010000???10000????????????????????????????????????????????????????????????????????0 
Protocaiman_peligrensis ?????????010???????????????????????????????0?1??00000010011??11?0?????????????1100110001?01111100000?0???????????????????????????????????????????????????????????????????????0??????????????????????????????????????????????????????????????????????????????????????????????????????????????????????????????????? 
Purussaurus_barasiliensis 01000??10020??1000001110?0110?1210010001???0010121020010010?211101020000?11011110011100?001211100000000110001000001200022000010?0?00?0?1???0010?00??0???0??000??1????????????0???????????????11001021??0000100012010011??010?1110000?1????????????????????????1???1?????????????1?1101????????????????????111???0 
Purussaurus_mirandai 01000??10020??1000001110??101?1110010?0????001012001??1001????1??1??0000???0???1???1?0?????????????????????0??00000200?2??0001??0000?????1?0010?00??0???0???0?111202?10?????0????????????????11?2?02????0?0??001202?0????11?01?100??????????????????????????????????????????????????????????????????????????????? 
Purussaurus_neivensis 000010000020??1000001010?0110?1210010001???001012001001001??2111010200001??011110011100100121110000000001000100?00?10000200001000?0000010100010?001000000100001112020101111000001001110??1?0???????????????100?120100111?1?001?10000?11?01?01??10100110000000?101?1?????????????0?11????????????????????????????0 
Qianshanosuchus_youngi 000100?00010??1000001000?0000011000010?110000111110100010101011101000100???0??1000?100001????01?000??0????????0?0?11001?1000?0??10001???0?00100?1?101000?1[12]000???????????????0?????????????????????????????????1[12]?1?000??0?00???????????????????????????????????????????????????????????????????????????????????? 
Quinkana         [01]0010??00?????0000001001000[01]?01?0?00??0?????????????????????0?1??100010?????????00???0????????????????????????0??00[01]0012[13]001[012][01]0[01][012]0[01]000?2???0000???0?00000?2011???????????????????????????????11??102???10??????????????0????????????????????????????????????????????????????????????????????????????????????????0 
Shamosuchus_djadochtaensis 00000??00000??0??????000?0101?100000000????00110011?0000110?00100100000001001??100?101?000????1000000000000010??????????0000010?0?00?101?0?1????01????????????010000001?00000?1?????0????????????1?0?????01??0?0????1?1??00????000?????????????0??????01?0??1?11??1??????1???????????111??????????????????1?01??? 
Siquisiquesuchus_venezuelensis 00000??00000??1?0001??01?????????????????????110?????100?1???????1?1???????????????2?00?0??03?1??0??11?11???????????????7?11200?0??1?10000?1?????1?10???????????12??????????00???????????????1103040?30?0?????0?????00????????0111?????????0????????????????????????????????????????????????????????????????????? 
Stangerochampsa_mccabei 00000??00010??1?00101011??101?120100000????0000?1001000001??2111?10101?0010011?10011?0??1??111100000??00?000?02000020003200001000100000001?1110?00010000012?00011200110011000000???????????0?1101110?0??1001000110100011??100??10?00?010100???????????010000001???1???0???????001??101111100??????????????0111??0 
Sutekhsuchus_dowsoni 00000??00000??100001200[01]?000001100101001?0?001?020000200010?01??0???000?????????1111?00???????????0??001?10??????01201?3711120000??001?00??0000???1????00?????????????????????????000?0??????1113020?20?0???????????????????????????????????????????????????????????????????????????????????????????????????????1 
Thecachampsa_antiquus 00000??00010??100001?001?001?0000010100????00110201?1000010?010?0111001??0??????10?1?00??????????????0????????0000120002101120000000010000?0?00?0?0?2000002001??12???????????????????????????2102020?20?00????0?????????????????????????????????????????????????????????????????????????10?0??????????????001???? 
Thecachampsa_carolinensis 00000??00010??1000012000?00?0000001010?????00110201???0001????0101?10??1????????1011?0???????0???1???000??0???00001?001?1011??000??1?1??0000000???012???????????????????????0????????????????110?0??????????????????????????????????????????????????????????????????????????????????????????????????????????????0 
Thecachampsa_sericodon 00000??00010??100001?001?001?1000010100????00010101?1000010?01010111001110?010101011000102?02010010000001000010000120102101120010??011000000100?010120000020010112130000000000010?00110????1?210??20?20?0??????1?01?00????0?????????????????????????????????????????????????????????????1?????????????????00????0 
Theriosuchus_pusillus 00010??00000??0000000000000???000001000????10100010?0000100?111111000000???01?1?0011??0??00030101000000?000010???030000030000000100000000100100?01??1??????0??01001000000000000????1?????????1102210?20?000??000????1101?010???000????????????????????????????1???0???0?????????0??00?11???????????11????010011?? 
Thoracosaurus_isorhynchus 00000??00000??1?0001??01?000?0100000010????0011001000000010?00000111110100?000??10110000?0003010000000011000000000130102701120100000010000?0100??1?0??????????0?1210001?00000?0??????????????????????????????????????????????????????????????????????????1?1??????1????????????????0?0????????????????????0?????0 
Thoracosaurus_neocesariensis 00?00??0?000??1?000???01??00?0?00??????????00??001001000010??0????????????????0?1011???0?000????0?0?010010000?????????????11????????????????????????????????????1????01???0??0?????0?????????????????????????????????????????????????????????????????????1?1??????1????????????????0?0??????????????????????????0 
Tomistoma_cairense 00000??00010??100001??0??00?????0?0??00??0?00110200?0001010??10?0100100????0????00120000?001001000000000100001??????????711120000?0001000000100?11?0??????0???01121000??00000000???0???????????030?0?20?00?0?001????00???0001?011010?0??????????????????????????????????????????????????????????????????????????? 
Tomistoma_calaritanum 0000???0???0??1?00012001??00?10000100??????0?1?021????0???????0?01??0??0???01???11110?????????0???????????????0000[12]101[01]2311?20000?00?????????????????????????????????????????????????????????211?020???????????12?110?0??0?????11???????????????????????????????????????????????????????????????????????????????0 
Tomistoma_gaudense 00000??00010???????12000??0001?00010?0?????00110211?000101????0?01??????????1???10???????????????????0????0?????????????31102?000?00?????000??0?0???0???????????12?010???0000??????????????????????0????????????????????????????????????????????????????????????????????????????????????????????????????????????? 
Tomistoma_lusitanica 00000??00010??1000012000?000?1100010100????00110201???0101??010?01?100101??01???011100?01??02010?000?001100?01000012010?111?200?0000?1??00?01???01???????0????0112030000000?0????????????????1102020?20?00???0012?10000??00?0??110????????????????????????????????????????????????????????????????????????1?????? 
Tomistoma_schlegelii 00000??00010??10000120010001?01000000001[01]010011020001001010111110100000100?00011001100001000201000000000100001001012011310012000000001010000000?110000000020110112100000000000000101101001?201103030?20?0010?00110200000200010011000?00000000100000100001010011?0111010110000010001101111100010111000000221010000 
Toyotamaphimeia_machikanensis 00000??00010??1?00012001?000?0100000000????0010021??1?0001????0101100001?0?0001?1011000?1??0201000000001110001001000010350012000000000?00??0100?01000000002011?1120??01??0???00????????????????0???0?20?0000?001?020000010000?011000?0???????1001001??111111111?0111001110??0010001101110010??????????????000???0 
Trilophosuchus_rackhami ???00??00010?????????????1??????0100?011?0?1011?21011000110?01111100000010?1??000011000110010000000000000000??0??????????0?0????0??01??1000?011001112?000001100112??0?????0?0?00?101110?01?01???????????????????????????????????????????????????????????????????????????????????????????????????????????????????? 
Tsoabichi_greenriverensis 00000??00010??0?1000100??000?0110100000????001?12101001001????11?1?1???????01???00?1?????????????????????????????01?000???0??1??0?0??????????????????????????????????????????????????????????11?21021???0????001????01???????1????????????????????????????????????1?????????01??????????????????????1??0?21001110 
Ultrastenos_willisi ?????????010????????????????????????????????01??20010000010?11?????????????1000?002100000001001000000000100001???????????0??????0?0??????0??????01????????????01110010??1?11?0???101110?0??01???????????0????0?101?110???00?1??100?????????????0?????????????????????????0??????????????????????????????????????? 
Voay_robustus    00010??000211100000010000000?0100000000110111101[12]0010010010001110101010010?10?00001100101000201000000000100001000001000010002001000000010000000?111020000020110112000?00301000001101111001?0011021020??10010?001101010001100100110110100?0110???????????????0?1???1???01?0??????001101111100??????????????1?????0 
Wannaganosuchus_brachymanus 00000??00010??100010100??0101?120101000??0?000?110????0001????1?01?1???0????????0011?0??1????????0???0???????000000200032000010?0100?0000??1010???0100000???????1?????00?0???00??????????????2101210?0??0?0100?12?1?00???????1?????0???????????1??????????????1???1???0?10????000??101110000??????????????11????0 
Wannchampsus_kirpachi 00000??00000?????????000?0100?1?0000?00????10000010100001???0111011000000??[01]1??10021?0???01?2?1000000000000010???????0??000000100000????00000???01000?000??0??010000001?0000001??????????????01?2?20?20?00???000????0????00??10000????????????????????????????1???1??????0?????????1??11????????????????????????? 
; 

Ccode  
   +[/182 0        +[/42 1        +[/71 2        +[/87 3        +[/180 4      
   +[/196 5        +[/109 6        +[/176 7        +[/3  8        +[/138 9      
   +[/103 10       +[/254 11       +[/254 12       +[/18 13       +[/45 14     
   +[/72 15       +[/5  16       +[/40 17       +[/2  18       +[/81 19     
   +[/2  20       +[/292 21       +[/255 22       +[/244 23       +[/197 24     
   +[/211 25       -[/100 26       -[/100 27       -[/100 28       -[/100 29     
   -[/100 30       -[/100 31       -[/100 32       -[/100 33       -[/100 34     
   -[/100 35       +[/100 36       -[/100 37       -[/100 38       -[/100 39     
   -[/100 40       -[/100 41       -[/100 42       -[/100 43       -[/100 44     
   -[/100 45       +[/100 46       +[/100 47       -[/100 48       -[/100 49     
   -[/100 50       -[/100 51       -[/100 52       -[/100 53       -[/100 54     
   -[/100 55       -[/100 56       +[/100 57       -[/100 58       -[/100 59     
   -[/100 60       -[/100 61       -[/100 62       -[/100 63       +[/100 64     
   -[/100 65       -[/100 66       -[/100 67       -[/100 68       -[/100 69     
   -[/100 70       +[/100 71       -[/100 72       -[/100 73       +[/100 74     
   -[/100 75       -[/100 76       +[/100 77       -[/100 78       -[/100 79     
   +[/100 80       -[/100 81       -[/100 82       -[/100 83       -[/100 84     
   -[/100 85       +[/100 86       +[/100 87       -[/100 88       -[/100 89     
   -[/100 90       -[/100 91       -[/100 92       -[/100 93       -[/100 94     
   -[/100 95       -[/100 96       -[/100 97       -[/100 98       -[/100 99     
   -[/100 100      +[/100 101      -[/100 102      -[/100 103      -[/100 104    
   -[/100 105      -[/100 106      -[/100 107      +[/100 108      +[/100 109    
   -[/100 110      -[/100 111      -[/100 112      -[/100 113      -[/100 114    
   -]/100 115      -[/100 116      -[/100 117      -[/100 118      -[/100 119    
   -[/100 120      -[/100 121      -[/100 122      -[/100 123      -[/100 124    
   -[/100 125      -[/100 126      -[/100 127      -[/100 128      -[/100 129    
   -[/100 130      -[/100 131      -[/100 132      -[/100 133      -[/100 134    
   -[/100 135      +[/100 136      -[/100 137      -[/100 138      -[/100 139    
   -[/100 140      +[/100 141      -[/100 142      -[/100 143      -[/100 144    
   -[/100 145      -[/100 146      -[/100 147      -[/100 148      -[/100 149    
   +[/100 150      -[/100 151      -[/100 152      -[/100 153      -[/100 154    
   -[/100 155      -[/100 156      -[/100 157      -[/100 158      -[/100 159    
   -[/100 160      +[/100 161      -[/100 162      -[/100 163      -[/100 164    
   -[/100 165      -[/100 166      -[/100 167      -[/100 168      -[/100 169    
   -[/100 170      -[/100 171      -[/100 172      -[/100 173      +[/100 174    
   -[/100 175      -[/100 176      -[/100 177      -[/100 178      -[/100 179    
   +[/100 180      -[/100 181      -[/100 182      -[/100 183      -[/100 184    
   -[/100 185      -[/100 186      +[/100 187      -[/100 188      -[/100 189    
   -[/100 190      -[/100 191      -[/100 192      -[/100 193      -[/100 194    
   -[/100 195      -[/100 196      -[/100 197      -[/100 198      -[/100 199    
   -[/100 200      -[/100 201      -[/100 202      -[/100 203      -[/100 204    
   -[/100 205      -[/100 206      -[/100 207      -[/100 208      +[/100 209    
   -[/100 210      -[/100 211      -[/100 212      +[/100 213      -[/100 214    
   +[/100 215      -[/100 216      -[/100 217      -[/100 218      +[/100 219    
   +[/100 220      +[/100 221      -[/100 222      +[/100 223      -[/100 224    
   -[/100 225      -[/100 226      -[/100 227      -[/100 228      -[/100 229    
   -[/100 230      -[/100 231      -[/100 232      -[/100 233      +[/100 234    
   -[/100 235      -[/100 236      -[/100 237      -[/100 238      -[/100 239    
   -[/100 240      -[/100 241      +[/100 242      -[/100 243      -[/100 244    
   -[/100 245      -[/100 246      -[/100 247      -[/100 248      -[/100 249    
   -[/100 250      -[/100 251      -[/100 252      -[/100 253      -[/100 254    
   -[/100 255      -[/100 256      -[/100 257      -[/100 258      -[/100 259    
   -[/100 260      -[/100 261      -[/100 262      -[/100 263      -[/100 264    
   -[/100 265      -[/100 266      -[/100 267      -[/100 268      -[/100 269    
   -[/100 270      -[/100 271      -[/100 272      -[/100 273      -[/100 274    
   -[/100 275      -[/100 276      -[/100 277      -[/100 278      -[/100 279    
   -[/100 280      -[/100 281      -[/100 282      +[/100 283      -[/100 284    
   -[/100 285      -[/100 286      -[/100 287      -[/100 288      -[/100 289    
   -[/100 290      -[/100 291      +[/100 292      -[/100 293      -[/100 294    
   -[/100 295      +[/100 296      -[/100 297      -[/100 298      -[/100 299    
   -[/100 300      -[/100 301      -[/100 302      -[/100 303      -[/100 304    
   -[/100 305      -[/100 306      +[/100 307      -[/100 308      -[/100 309    
   -[/100 310      -[/100 311      -[/100 312      -[/100 313      -[/100 314    
   -[/100 315      -[/100 316      -[/100 317      -[/100 318      -[/100 319    
   -[/100 320      -[/100 321      +[/100 322      +[/100 323      -[/100 324    
   -[/100 325      -[/100 326      -[/100 327      -[/100 328      -[/100 329    
   -[/1  330   ; 
; 
Ancstates 
 -0      -1      -2      -3      -4      -5      -6      -7      -8      -9      
 -10     -11     -12     -13     -14     -15     -16     -17     -18     -19     
 -20     -21     -22     -23     -24     -25     -26     -27     -28     -29     
 -30     -31     -32     -33     -34     -35     -36     -37     -38     -39     
 -40     -41     -42     -43     -44     -45     -46     -47     -48     -49     
 -50     -51     -52     -53     -54     -55     -56     -57     -58     -59     
 -60     -61     -62     -63     -64     -65     -66     -67     -68     -69     
 -70     -71     -72     -73     -74     -75     -76     -77     -78     -79     
 -80     -81     -82     -83     -84     -85     -86     -87     -88     -89     
 -90     -91     -92     -93     -94     -95     -96     -97     -98     -99     
 -100    -101    -102    -103    -104    -105    -106    -107    -108    -109    
 -110    -111    -112    -113    -114    -115    -116    -117    -118    -119    
 -120    -121    -122    -123    -124    -125    -126    -127    -128    -129    
 -130    -131    -132    -133    -134    -135    -136    -137    -138    -139    
 -140    -141    -142    -143    -144    -145    -146    -147    -148    -149    
 -150    -151    -152    -153    -154    -155    -156    -157    -158    -159    
 -160    -161    -162    -163    -164    -165    -166    -167    -168    -169    
 -170    -171    -172    -173    -174    -175    -176    -177    -178    -179    
 -180    -181    -182    -183    -184    -185    -186    -187    -188    -189    
 -190    -191    -192    -193    -194    -195    -196    -197    -198    -199    
 -200    -201    -202    -203    -204    -205    -206    -207    -208    -209    
 -210    -211    -212    -213    -214    -215    -216    -217    -218    -219    
 -220    -221    -222    -223    -224    -225    -226    -227    -228    -229    
 -230    -231    -232    -233    -234    -235    -236    -237    -238    -239    
 -240    -241    -242    -243    -244    -245    -246    -247    -248    -249    
 -250    -251    -252    -253    -254    -255    -256    -257    -258    -259    
 -260    -261    -262    -263    -264    -265    -266    -267    -268    -269    
 -270    -271    -272    -273    -274    -275    -276    -277    -278    -279    
 -280    -281    -282    -283    -284    -285    -286    -287    -288    -289    
 -290    -291    -292    -293    -294    -295    -296    -297    -298    -299    
 -300    -301    -302    -303    -304    -305    -306    -307    -308    -309    
 -310    -311    -312    -313    -314    -315    -316    -317    -318    -319    
 -320    -321    -322    -323    -324    -325    -326    -327    -328    -329    
 -330   ; 
 
xgroup 
 
 
 
; 
agroup 
 
;
outgroup 22 
 
; 
taxcode  
+0      +1      +2      +3      +4      +5      +6      +7       
+8      +9      +10     +11     +12     +13     +14     +15      
+16     +17     +18     +19     +20     +21     +22     +23      
+24     +25     +26     +27     +28     +29     +30     +31      
+32     +33     +34     +35     +36     +37     +38     +39      
+40     +41     +42     +43     +44     +45     +46     +47      
+48     +49     +50     +51     +52     +53     +54     +55      
+56     +57     +58     +59     +60     +61     +62     +63      
+64     +65     +66     +67     +68     +69     +70     +71      
+72     +73     +74     +75     +76     +77     +78     +79      
+80     +81     +82     +83     +84     +85     +86     +87      
+88     +89     +90     +91     +92     +93     +94     +95      
+96     +97     +98     +99     +100    +101    +102    +103     
+104    +105    +106    +107    +108    +109    +110    +111     
+112    +113    +114    +115    +116    +117    +118    +119     
+120    +121    +122    +123    +124    +125    +126    +127     
+128    +129    +130    +131    +132    +133    +134    +135     
+136    +137    +138    +139    +140    +141    +142    +143     
+144    +145    +146    +147    +148    +149    +150     
; 
 
blocks 0 26 ; 
tshrink 
; 

proc/;
